# Supplementary material for: Estimation of the methylation pattern distribution from deep sequencing data
Source: BMC Bioinformatics. 2015 May 6;16:145. doi: 10.1186/s12859-015-0600-6 (PMC4428226; doi:10.1186/s12859-015-0600-6)
Supplement: Additional file 3 — Table of results for the second synthetic data example. True and estimated methylation distributions θ i and \documentclass[12pt]{minimal} \usepackage{amsmath} \usepackage{wasysym} \usepackage{amsfonts} \usepackage{amssymb} \usepackage{amsbsy} \usepackage{mathrsfs} \usepackage{upgreek} \setlength{\oddsidemargin}{-69pt} \begin{document}$$ {\widehat{\theta}}_i $$\end{document}θ^i for the data of Figure 2. The 56 patterns with non-zero reads are labelled by their binary representation and y i are the observed read counts. [file 12859_2015_600_MOESM3_ESM.xlsx]

## Sheet: Sheet1
	pattern	trueDistribution	coverage	observedDistribution	estimatedDistribution
1	"000000000"	0	4	0.00547945	0
2	"000000010"	0	1	0.00136986	0.00123222
3	"000000100"	0	1	0.00136986	0.0012122
4	"000010000"	0	4	0.00547945	0.00353431
5	"001000000"	0.309131	184	0.252055	0.318141
6	"001000001"	0	5	0.00684932	0
7	"001000010"	0	6	0.00821918	0
8	"001000100"	0	3	0.00410959	0
9	"001001000"	0	6	0.00821918	0
10	"001010000"	0.120139	67	0.0917808	0.0979149
11	"001010001"	0	1	0.00136986	0
12	"001010010"	0	1	0.00136986	0
13	"001010100"	0	1	0.00136986	0
14	"001011000"	0	1	0.00136986	0
15	"001100000"	0.0197794	21	0.0287671	0.0247037
16	"001100001"	0	1	0.00136986	0.000365873
17	"001100010"	0	1	0.00136986	0.000390785
18	"001101000"	0	2	0.00273973	0.00186078
19	"001110000"	0	1	0.00136986	0
20	"001111000"	0	1	0.00136986	0.00124258
21	"011000000"	0	8	0.0109589	0.000552603
22	"011000010"	0	2	0.00273973	0.00252943
23	"011010000"	0	4	0.00547945	0.00124932
24	"011100000"	0.00899818	11	0.0150685	0.0104074
25	"011100100"	0	1	0.00136986	0.000893887
26	"011110000"	0	3	0.00410959	0.00328956
27	"101000000"	0	7	0.00958904	0
28	"101010000"	0	2	0.00273973	0
29	"101100000"	0	6	0.00821918	0.00233244
30	"101100010"	0	1	0.00136986	0.00117199
31	"110000000"	0.00852791	5	0.00684932	0.00445557
32	"110000101"	0	1	0.00136986	0.00136433
33	"110100000"	0.0405552	25	0.0342466	0.0349102
34	"110100001"	0	1	0.00136986	4.11098e-05
35	"110100100"	0	2	0.00273973	0.00165944
36	"110100110"	0	1	0.00136986	0.00133014
37	"110101000"	0	1	0.00136986	0.000133874
38	"110110000"	0	1	0.00136986	0
39	"111000000"	0.0801371	58	0.0794521	0.0947583
40	"111000001"	0	4	0.00547945	0.00264026
41	"111000010"	0	3	0.00410959	0.00132154
42	"111000100"	0	2	0.00273973	0
43	"111001000"	0	5	0.00684932	0.00404169
44	"111010000"	0.0859872	44	0.060274	0.0677075
45	"111010001"	0	3	0.00410959	0.00213697
46	"111010010"	0	1	0.00136986	0
47	"111010100"	0	2	0.00273973	0.000693301
48	"111100000"	0.305535	161	0.220548	0.270464
49	"111100001"	0	11	0.0150685	0.00808918
50	"111100010"	0	6	0.00821918	0.00059284
51	"111100100"	0	2	0.00273973	0
52	"111100110"	0	1	0.00136986	0.001124
53	"111101000"	0	8	0.0109589	0.00353914
54	"111110000"	0.0212098	21	0.0287671	0.0226306
55	"111110001"	0	2	0.00273973	0.00159896
56	"111111000"	0	2	0.00273973	0.00174158
