# Supplementary material for: Estimation of the methylation pattern distribution from deep sequencing data
Source: BMC Bioinformatics. 2015 May 6;16:145. doi: 10.1186/s12859-015-0600-6 (PMC4428226; doi:10.1186/s12859-015-0600-6)
Supplement: Additional file 4 — Table of results for the second biological data example. Estimated methylation distribution \documentclass[12pt]{minimal} \usepackage{amsmath} \usepackage{wasysym} \usepackage{amsfonts} \usepackage{amssymb} \usepackage{amsbsy} \usepackage{mathrsfs} \usepackage{upgreek} \setlength{\oddsidemargin}{-69pt} \begin{document}$$ {\widehat{\boldsymbol{\theta}}}_{\boldsymbol{i}} $$\end{document}θ^i for the data of Figure 6. The 160 patterns with non-zero reads are labelled by their binary reresentation and y i are the observed read counts. [file 12859_2015_600_MOESM4_ESM.xlsx]

## Sheet: Sheet1
Patterns	Reads	readDistribution	estimatedDistribution
"00000000000000"	597	0.254367	0.385493
"00000000000001"	30	0.0127823	0.00456134
"00000000000010"	30	0.0127823	0.00495521
"00000000000011"	1	0.000426076	0
"00000000000100"	25	0.0106519	0.000844779
"00000000000101"	1	0.000426076	0
"00000000000110"	2	0.000852152	0.000311157
"00000000001000"	22	0.00937367	6.04845e-05
"00000000001001"	2	0.000852152	0.000448049
"00000000001010"	1	0.000426076	0
"00000000010000"	14	0.00596506	0
"00000000011000"	2	0.000852152	0.000573573
"00000000100000"	33	0.0140605	0.00687257
"00000000100001"	3	0.00127823	0.000693507
"00000000100010"	1	0.000426076	0
"00000000100100"	1	0.000426076	0
"00000000101000"	1	0.000426076	0
"00000001000000"	22	0.00937367	0
"00000001000010"	1	0.000426076	0
"00000001010000"	1	0.000426076	5.66411e-05
"00000001100000"	2	0.000852152	0.000311553
"00000001100100"	5	0.00213038	0.00237043
"00000010000000"	23	0.00979974	0
"00000010000010"	1	0.000426076	0
"00000010001000"	1	0.000426076	7.13053e-05
"00000010100000"	2	0.000852152	0.000392118
"00000011000000"	11	0.00468683	0.00464186
"00000100000000"	51	0.0217299	0.0175423
"00000100000001"	2	0.000852152	0
"00000100000010"	3	0.00127823	0.000249551
"00000100000100"	2	0.000852152	0
"00000100001000"	2	0.000852152	0
"00000100010000"	2	0.000852152	0
"00000100011000"	1	0.000426076	0.000494128
"00000100100000"	8	0.00340861	0.00263666
"00000110000000"	1	0.000426076	0
"00000110010000"	1	0.000426076	0.000469747
"00001000000000"	23	0.00979974	4.86769e-05
"00001000000100"	1	0.000426076	0.00010163
"00001000001000"	1	0.000426076	0.000107368
"00001000010000"	1	0.000426076	0.000120707
"00001001000000"	2	0.000852152	0.000567573
"00010000000000"	20	0.00852152	0
"00010000000010"	1	0.000426076	0
"00010000010000"	2	0.000852152	0.000601156
"00010000010001"	1	0.000426076	0.000462052
"00010100000000"	3	0.00127823	0.000579974
"00011000000000"	1	0.000426076	0.000150903
"00100000000000"	15	0.00639114	0
"00100000000001"	1	0.000426076	0
"00100000000100"	2	0.000852152	0.000564011
"00100000010000"	3	0.00127823	0.000895376
"00100000100000"	1	0.000426076	0
"00100011000000"	3	0.00127823	0.00111809
"00100100000000"	1	0.000426076	0
"00110000000000"	1	0.000426076	7.87178e-05
"01000000000000"	65	0.0276949	0.0179388
"01000000000001"	3	0.00127823	8.35925e-05
"01000000000010"	1	0.000426076	0
"01000000001000"	1	0.000426076	0
"01000000010000"	20	0.00852152	0.00811541
"01000000100000"	7	0.00298253	0.00217691
"01000000101000"	3	0.00127823	0.0012013
"01000001000000"	2	0.000852152	0
"01000100000000"	3	0.00127823	0
"01001000000000"	5	0.00213038	0.00143074
"01001000000010"	1	0.000426076	0.000444773
"01001000100000"	2	0.000852152	0.000816942
"01001010000000"	2	0.000852152	0.00087944
"01010000000000"	4	0.0017043	0.000936282
"01010010000000"	1	0.000426076	0.000449013
"01100000000000"	1	0.000426076	0
"10000000000000"	258	0.109928	0.145332
"10000000000001"	11	0.00468683	4.51559e-05
"10000000000010"	14	0.00596506	0.00201841
"10000000000100"	7	0.00298253	0
"10000000000110"	1	0.000426076	0.000268213
"10000000001000"	12	0.00511291	0.00132936
"10000000001001"	1	0.000426076	0.000243938
"10000000010000"	24	0.0102258	0.00659092
"10000000010010"	1	0.000426076	3.55189e-05
"10000000100000"	9	0.00383468	0
"10000000100001"	2	0.000852152	0.000800812
"10000000100100"	1	0.000426076	0.000312822
"10000000101000"	1	0.000426076	0.000191845
"10000001000000"	5	0.00213038	0
"10000001000010"	2	0.000852152	0.00075524
"10000001001000"	1	0.000426076	0.000328056
"10000001010000"	1	0.000426076	4.54387e-06
"10000001100000"	4	0.0017043	0.00174479
"10000001100100"	1	0.000426076	0.000393003
"10000010000000"	7	0.00298253	0
"10000010001000"	1	0.000426076	0.000315658
"10000010100000"	2	0.000852152	0.000768278
"10000100000000"	6	0.00255646	0
"10000100000001"	1	0.000426076	0.000312214
"10000100000100"	1	0.000426076	0.00030001
"10000100100000"	1	0.000426076	0.000155513
"10000101010000"	1	0.000426076	0.000445954
"10000110000000"	1	0.000426076	0.000339735
"10001000000000"	12	0.00511291	0.000774509
"10001000000100"	2	0.000852152	0.000768376
"10001000001100"	1	0.000426076	0.000480648
"10001100000000"	1	0.000426076	0.000352132
"10010000000000"	13	0.00553899	0.000639258
"10010100000100"	1	0.000426076	0.000477642
"10100000000000"	9	0.00383468	0
"10100000100000"	1	0.000426076	0.000315116
"10100000100001"	1	0.000426076	0.000495423
"10100001000000"	1	0.000426076	0.000366241
"10100110000000"	1	0.000426076	0.000475156
"11000000000000"	538	0.229229	0.324357
"11000000000001"	15	0.00639114	0
"11000000000010"	17	0.00724329	0
"11000000000011"	4	0.0017043	0.00158757
"11000000000100"	18	0.00766937	0
"11000000000101"	1	0.000426076	0.0002028
"11000000001000"	14	0.00596506	0
"11000000001001"	1	0.000426076	9.32454e-05
"11000000001010"	1	0.000426076	0.000133226
"11000000001011"	1	0.000426076	0.000461838
"11000000001100"	3	0.00127823	0.00105956
"11000000010000"	17	0.00724329	0
"11000000010010"	1	0.000426076	0.000266728
"11000000100000"	15	0.00639114	0
"11000000101000"	4	0.0017043	0.00156555
"11000001000000"	4	0.0017043	0
"11000010000000"	11	0.00468683	0
"11000010000001"	1	0.000426076	0.00016642
"11000010001100"	1	0.000426076	0.000459124
"11000010100000"	6	0.00255646	0.00247451
"11000011000000"	2	0.000852152	0.000647125
"11000011000010"	1	0.000426076	0.00048299
"11000011000100"	1	0.000426076	0.000533035
"11000100000000"	29	0.0123562	0.00647048
"11000100000001"	2	0.000852152	0.000565041
"11000100000010"	1	0.000426076	0
"11000100000100"	1	0.000426076	0
"11000100001000"	1	0.000426076	0
"11000100010000"	4	0.0017043	0.00133634
"11000100100000"	6	0.00255646	0.00244342
"11000100100001"	1	0.000426076	0.000389499
"11000101000000"	5	0.00213038	0.00183541
"11001000000000"	25	0.0106519	0.00124828
"11001010000000"	1	0.000426076	2.78858e-05
"11001100000010"	1	0.000426076	0.000472407
"11010000000000"	18	0.00766937	0
"11010000000001"	1	0.000426076	0.000123651
"11010000001000"	1	0.000426076	0.000106105
"11010000001010"	1	0.000426076	0.000505491
"11010001000011"	1	0.000426076	0.000478126
"11100000000000"	26	0.011078	0.0045777
"11100000000001"	2	0.000852152	0.000570418
"11100000000100"	2	0.000852152	0.000490437
"11100000001000"	2	0.000852152	0.000453179
"11100000010000"	2	0.000852152	0.000517652
"11100001000000"	1	0.000426076	0
"11100100000000"	2	0.000852152	0.000331727
"11100100000001"	1	0.000426076	0.000469807
"11110000000000"	1	0.000426076	0
